# Supplementary material for: Unveiling hidden structural patterns in the SARS-CoV-2 genome: Computational insights and comparative analysis
Source: PLoS One. 2024 Apr 4;19(4):e0298164. doi: 10.1371/journal.pone.0298164 (PMC10994416; doi:10.1371/journal.pone.0298164)
Supplement: S1 File — (ZIP) [file pone.0298164.s001.zip › S1_File.tex]

\documentclass{article}
\usepackage{graphicx} % Required for inserting images
\usepackage{longtable}
\usepackage{lscape}
\usepackage{courier}
\usepackage[T1]{fontenc}
\usepackage[letterspace=-100]{microtype}
\usepackage{caption}


\begin{document}

\captionsetup{width=25cm}
\begin{landscape}
    \begin{longtable}{ccccl}
    \caption{Predicted structures, and the SARS-CoV-2 location of each blockset. 'R' is RNAz, 'L' is Locarna, 'C' is CaCoFold.}
        \hline \multicolumn{1}{c}{\textbf{Start}} & \multicolumn{1}{c}{\textbf{End}} & \multicolumn{1}{c}{\textbf{Blockset}} & \multicolumn{1}{c}{\textbf{Utility}} & \multicolumn{1}{c}{\textbf{Structure}}\\ \hline
    \endfirsthead
    \hline \multicolumn{1}{c}{\textbf{Start}} & \multicolumn{1}{c}{\textbf{End}} & \multicolumn{1}{c}{\textbf{Blockset}} & \multicolumn{1}{c}{\textbf{Utility}} & \multicolumn{1}{c}{\textbf{Structure}}\\ \hline
    \endhead
1 & 140 & RNAz\_0 & R & {\tiny\texttt{\textls{..........................................(((.....)))...........(((((.....))))).((((.......))))........((((((((.((.((((.(((.....))).)))))).)))))))).............}}} \\
 & & & L & {\tiny\texttt{\textls{................................(((.....)))...........(((((.....))))).((((.......))))........((((((((.((.((((.(((.....))).)))))).)))))))).............}}} \\
 & & & C & {\tiny\texttt{\textls{......(((((((.....((((((....)))))).......)))))))...........((((.......)))).((((.......))))........((((((((.((.((((.(((.....))).)))))).)))))))).............}}} \\ \hline
 81 & 238 & RNAz\_1 & R & {\tiny\texttt{\textls{...((((((((.((.((((.(((.....))).)))))).))))))))......................(((.(((((.((((.(((((...)))))...)))).....((((((.(((((......)))))..)))))).....)))))))).......}}} \\
 & & & L & {\tiny\texttt{\textls{...((((((((.((.((((.(((.....))).)))))).))))))))......................(((.(((((.((((.(((((...)))))...)))).((..((((((.(((((......)))))..))))))...)))))))))).......}}} \\
 & & & C & {\tiny\texttt{\textls{.....(((((((((.....)))))))))((((((.........((((..................((((..(((((.......)))))))))............)))).((((((.(((((......)))))..))))))..............))))))}}} \\ \hline
 179 & 338 & RNAz\_2 & R & {\tiny\texttt{\textls{.........((((((.(((((......)))))..))))))..(((((..(((((((.((......)))))))))(((....)))..))))).(((..(((..(.((.((((.....))))...)).)..)))))).((..(((((.....)))))..)).}}} \\
 & & & L & {\tiny\texttt{\textls{......((.((((((.(((((......)))))..))))))...((((..(((((((.((......)))))))))(((....)))..))))((((.((........))))))((((((...((....))....))).))).((((((...))))))..)).}}} \\
 & & & C & {\tiny\texttt{\textls{.........((((((.(((((......)))))..)))))).........(((((((.((......)))))))))(((....))).((.((((....((((((.........))))))..........)))).))......(((((.....))))).....}}} \\ \hline
 879 & 1038 & RNAz\_9 & R & {\tiny\texttt{\textls{((((....))))(((........))).....(((((......)))))..............(((((((((...((((..(((((.((.((((((......)))))))).)))))...(((((....)))))........)))))))))))))........}}} \\
 & & & L & {\tiny\texttt{\textls{(((...((((..(........)..))))...(((((......)))))..........))).(((((((((...((((..(((((.((.((((((......)))))))).)))))...(((((....)))))........)))))))))))))........}}} \\
 & & & C & {\tiny\texttt{\textls{.........(((((((((.........))))))))).........................(((((((((...((((((((((((((.((((((......))))))))))))))...(((((....)))))......)))))))))))))))........}}} \\ \hline
1479 & 1638 & RNAz\_15 & R & {\tiny\texttt{\textls{.((((((((.(((((((....(((((((((((.((((((....(((.(((.....)))..))).)).))))))))))))))).......)))))))......((.(((((((((......(((.....)))))))))))).))...))))))))......}}} \\
 & & & L & {\tiny\texttt{\textls{........(.(((((((....(((((((((((.((((...((.(((.((((...))))..))).)).))))))))))))))).......))))))).).....(((((....(((.(((((((......))...)))))..)))...))))).........}}} \\
 & & & C & {\tiny\texttt{\textls{..........(((((((...((((((((((((.((((......(((.(((.....)))..)))....))))))))))))))))......))))))).........((((((((((...............))))))))))....................}}} \\ \hline
1579 & 1738 & RNAz\_16 & R & {\tiny\texttt{\textls{..((.(((((((((......(((.....)))))))))))).))...........((((...(((((((.......)))))))..)))).........((((((((.((((......)))))))))))).....((((((((....)))))))).......}}} \\
 & & & L & {\tiny\texttt{\textls{...(((((....(((.(((((((......))...)))))..)))...)))))...((((...(((((((.......)))))))..)))).........((((((((.((((......)))))))))).)).(.(((((((((....))))))))).)....}}} \\
 & & & C & {\tiny\texttt{\textls{...(((((((((...................((((((..................(((((.(((((((.......)))))))..)))))...........))))))((((......))))..))))))))).(((((((((....)))))))))......}}} \\ \hline
1679 & 1838 & RNAz\_17 & R & {\tiny\texttt{\textls{(((((.((((......)))))))))............((((..(((((((..(((((......)))))..)).........(((((........)))))((((...((((((....))))))...)))).........)))))..))))...........}}} \\
 & & & L & {\tiny\texttt{\textls{.....(((((...(((.(((((((((((..(((((((((((....)))))))))..........((((........)))).(((((........)))))((((...((((((....))))))...))))...))..)))))))))))..)))...)))))}}} \\
 & & & C & {\tiny\texttt{\textls{.....(((((...((((((((((((((((.(((((((((((....))))))))).........((((((((..........))))))))..........(((...(((((((....)))))))...)))...)).))))))))))).)))))...)))))}}} \\ \hline
% & & & &  \\
% & & & &  \\
2276 & 2435 & RNAz\_23 & R & {\tiny\texttt{\textls{........((((((.........................((((((..(((((((.((...(.(((((((......))))))))...)).)))))))..))))))..((((........))))))))))...(((....((((.....)))).....))).}}} \\
 & & & L & {\tiny\texttt{\textls{.((((((((.((......)).)).))))))..........((((((..(((((((.((...(.((((((((....)))))))))...)).)))))))..)))))).(((((........)))).).......(((.(((.(((.....)))..))).))).}}} \\
 & & & C & {\tiny\texttt{\textls{............((((((((((((((((((........(((((((((((((((((((......................))))))))).))))))))))......................)))))))))..)))))))))...................}}} \\ \hline
  & & & &  \\
2760 & 2919 & RNAz\_28 & R & {\tiny\texttt{\textls{((((...(((((.((((((((.......)))))))))))))...........(((((..((((((......))))))(((((..((((((.((((((((..((....))...)))))))).))))))....)))))...))))).....)))).......}}} \\
 & & & L & {\tiny\texttt{\textls{.....((((.((.((((((((.......))))))))))))))......((.(((.((((((..(((.(((.....((((((((.((((((.((((((((.(((....)))..)))))))).)))))).)..))))).))..))))))..)))))))))))}}} \\
 & & & C & {\tiny\texttt{\textls{.....((((....((((((((.......))))))))..)))).......(((((.((((((.(((.((((......((((((..((((...(((((((((((.......)))))))))))...))))....))))))....)))).))))))))))))))}}} \\ \hline

2960 & 3116 & RNAz\_30 & R & {\tiny\texttt{\textls{..((((.......))))....(((((((....(((((.((((.............(((((((.......(.((((((((..((((.....))))...)))))))).).......))))))).............))))...)))))..))))))).....}}} \\
 & & & L & {\tiny\texttt{\textls{..((((.......)))).((((((((((....(((((.(((((..((((((((..(((((((....((((.((((((((..((((.....))))...)))))))))))).....)))))))......)))))))).))))))))))..))))))..))))}}} \\
 & & & C & {\tiny\texttt{\textls{(((((((((((....))))))))))).........((((((..........(((((((((((..(((((((((((((((..((((.....))))..)))))))))))))))...)))))))))))..............))))))...............}}} \\ \hline
3157 & 3316 & RNAz\_32 & R & {\tiny\texttt{\textls{..(((((..((((((((........))))))))...)))))...((((((.((.((((.(((.....(((((((.((.....)))))))))...))).))))..)).)).((((((........(((((((.....)))))))..))).)))))))....}}} \\
 & & & L & {\tiny\texttt{\textls{..(((((.(((((((((........)))))))))..)))))..((((.((.((.((((.(((.....(((((((.((.....)))))))))...))).))))..)).))))))(((.(((..(.((((((((...)))))))).)..))).)))......}}} \\
 & & & C & {\tiny\texttt{\textls{..(((((...(((((((........)))))))....)))))(((((((....((((((((........((((((((......)))))))).................)))))))).))))))).....((((((...(((.....)))...))))))...}}} \\ \hline
3211 & 3370 & RNAz\_33 & R & {\tiny\texttt{\textls{((((.(((.....(((((((.((.....)))))))))...))).))))(((.(((((((((((..((((((.((((((((...(((.....)))...)))))).)).))))))(((........))).)))))))...)))).)))..............}}} \\ 
 & & & L & {\tiny\texttt{\textls{((((.(((.....(((((((.((.....)))))))))...))).))))...((((((((((((((((((((.((((((((...(((.....)))...)))))).)).))))))))........)).)))).))))))..(((((((......))).))))}}} \\
 & & & C & {\tiny\texttt{\textls{((((((((.....(((((((((......)))))))))..........................((((((((.((((((((...(((.....)))...)))))).)).))))))))..))))))))........((((((((.......))))))))....}}} \\ \hline
4237 & 4396 & RNAz\_44 & R & {\tiny\texttt{\textls{(((....((((....)))).(((..(((((((.(((......))).)))))))(((((.....)))))...)))))).............(((((((((..((((((((((((((......))))))...))))))))...........)))))))))..}}} \\
 & & & L & {\tiny\texttt{\textls{...((((((((...((((......)))).....))))))))..((((((((((((...(((.(........).))).....))))))).....)))))..(((....((((....))))....)))((((((.((((....)))).))))))........}}} \\
 & & & C & {\tiny\texttt{\textls{...(((((((.....(((......))).......)))))))............................((((((((....))))))))........(((((...............)))))...((((((((((((....)))))))))))).......}}} \\ \hline
4737 & 4896 & RNAz\_49 & R & {\tiny\texttt{\textls{.((((....((((((((((((((((((.((((((...))))))..................(((((((.....)))))))))))))))))......))))))))...(((((.((((....)))).))))))))).....(((((((....)))))))..}}} \\
 & & & L & {\tiny\texttt{\textls{(((((.((((((....(((((((((((.......(((.......))).......))))))....((((((.(((......))))))))).......))))).))))........))))))).......((((((...)))))).(((....)))......}}} \\
 & & & C & {\tiny\texttt{\textls{((((................)))).(((((((...........(((.....(((((((............((((......))))........))))))).....)))...................)))))))...........................}}} \\ \hline
4837 & 4993 & RNAz\_50 & R & {\tiny\texttt{\textls{.......(((((.((((....)))).))))).........(((((((....))))))).........(((((((....).)))))).(((((...)))))...((((.((((((.((((((.....)))))).)))))).))))................}}} \\
 & & & L & {\tiny\texttt{\textls{.((((....((((((((((((((((((.((((((...))))))..................(((((((.....)))))))))))))))))......))))))))...(((((.((((....)))).))))))))).....(((((((....)))))))..}}} \\
 & & & C & {\tiny\texttt{\textls{.........(((((((((((((((((........)))))).)))).(((((((((((((((......))))))))...)))))))............)))))))((((((((((...)))))))))).............(((((((....)))))))..}}} \\ \hline
4934 & 5093 & RNAz\_51 & R & {\tiny\texttt{\textls{.((((((.((((((.((((((.....)))))).)))))).)))........((((((((((.......(((..(((((((((.......))))))))).)))....(((.....))).))))).))))).......))).....................}}} \\
 & & & L & {\tiny\texttt{\textls{.......(((((.((((....)))).)))))......((((((((((....))))))..........((((((.......)))))).(((((...)))))...((((.((((((.((((((.....)))))).)))))).))))...........)))).}}} \\
 & & & C & {\tiny\texttt{\textls{....((((((((((...)))))))))).............(((((((....)))))))..........(((((.......)))))(((((((...))))))).((((.((((((.((((((.....)))))).)))))).))))................}}} \\ \hline

5134 & 5293 & RNAz\_53 & R & {\tiny\texttt{\textls{...........(((((..(((((...(((((((.....((((((((((....)))))).))))..(((...............)))))))))).............((((.(((((......(((((......)))))))))).)))))))))..)))))}}} \\ 
 & & & L & {\tiny\texttt{\textls{.(((((((......(((.(((.(((..((.((((((((.((.(((((....)))))...)))))).)))).))..))).)))...)))........((((......))))(((((((....)))))))((((...))))............)))))))..}}} \\
 & & & C & {\tiny\texttt{\textls{....((((.........................(((((.......................))))).....))))....(((((((((........(((((....)))))......)))))))))...............((((((((....))))))))}}} \\ \hline
5234 & 5393 & RNAz\_54 & R & {\tiny\texttt{\textls{......((((.(((((......(((((......)))))))))).))))..(((((((((.......((((((.....(((((((((......)))))))))....))))))..))))).(((((((........)))))))..)).))............}}} \\
 & & & L & {\tiny\texttt{\textls{............(((((...(((((((.(((((.....((((((((((....)))))).))))..(((...............)))))))))))))))..))))).((((.(((((......(((((......)))))))))).))))............}}} \\
 & & & C & {\tiny\texttt{\textls{...........((((((((((((.(((((((((....(((((((((((....)))))))))))(((((.......)))))......)))))))))...........((((((((((......(((((......)))))))))))))))))))))))))))}}} \\ \hline
5434 & 5593 & RNAz\_56 & R & {\tiny\texttt{\textls{.........((.((((....))))))....((((.(((((((.((..(((.((((((((.........)))))))))))..)).............((((((......)))))).........))))((((((((....))))))))...))).))))..}}} \\
 & & & L & {\tiny\texttt{\textls{((((..(((((.((((...(((((((........))))))).((((((((((.((((((((((....)))))))).)))).))))))))....(.((((.(.((((((...(((((((...))).))))..)))))).).)))).)))))))))).)))).}}} \\
 & & & C & {\tiny\texttt{\textls{...................(((((((........))))))).(((((((.....((((((((....)))))))).......))))))).............((((((((((.((((....))))))))..))))))..((((....))))..........}}} \\ \hline
5534 & 5693 & RNAz\_57 & R & {\tiny\texttt{\textls{.......(((.(((..(((((......((((((((....))))))))..))))).......(((((((.(((....)))..)))).))).........))))))(((((.(((((((((....))))))))).)))))......................}}} \\
 & & & L & {\tiny\texttt{\textls{.........((.((((....))))))....((((..(((((((.((((((.((((((((.........)))))))))))).......)).)))))))(((((......)))))...(((((......((((((((....))))))))..)))))))))..}}} \\ 
 & & & C & {\tiny\texttt{\textls{(((((((((((...........((((((..........((((((((((((.((((((((.........)))))))))))).......))))))))..............))))))...................)))))))))))...............}}} \\ \hline
5634 & 5793 & RNAz\_58 & R & {\tiny\texttt{\textls{...((((((.(((((((((....))))))))).)))))).......................(((((((((...((((.((.(((((......)))))))))))))))))))).............((((((((....))))))))..............}}} \\
 & & & L & {\tiny\texttt{\textls{(((.......)))...(((((......((((((((....))))))))..))))).(((((.(((((((.(((....)))..)))).)))..........)))))(((((.(((((((((....))))))))).)))))......................}}} \\
 & & & C & {\tiny\texttt{\textls{...........................((((((((....))))))))..............((((((((((.......))))))).)))....(((((((((.((((((.(((((((((....))))))))).))))))..)))))))))..........}}} \\ \hline
6134 & 6293 & RNAz\_63 & R & {\tiny\texttt{\textls{.(((((...............((((.......((.(((((((.(((((....))))).))))))).)).((((.....))))....))))..((((((((....)))))))).(((....))).)))))((((((.((.(......))).))))))....}}} \\
 & & & L & {\tiny\texttt{\textls{((.(((.....((((..((((((.((((.(((((((..(((.....)))..)))))))))))....))))))..))).)......))).))....(((...(((((((.......((...((..........))...)).....)))))))...)))...}}} \\
 & & & C & {\tiny\texttt{\textls{............((...((((...((((.(((((((.(((.......))).)))))))))))......))))...))..................(((((.(((((((...........(....)...................))))))).)))))...}}} \\ \hline
6534 & 6693 & RNAz\_67 & R & {\tiny\texttt{\textls{.......((((((((....((((.((((((((....)))))))))))).......))))))))................(((((((((.(((......)))..(((((((......))))))).)))))))))...........................}}} \\
 & & & L & {\tiny\texttt{\textls{..((((.....))))(((((((.(((....((((....))))..((((....))))(((((((((..(((......))))))))))))..(((((..((.....)).)))))))).)))))))(((((((((....)))))))))...............}}} \\
 & & & C & {\tiny\texttt{\textls{...............((((((...........................))))))..((((((((((............))))))))))..................((((((((((((((((....((((((....))))))))))))))).))))))).}}} \\ \hline
13314 & 13470 & RNAz\_134 & R & {\tiny\texttt{\textls{..............................(((....)))....................((((((((((((((((........)).))))))))))....((((((.....))))))............))))..........................}}} \\
 & & & L & {\tiny\texttt{\textls{..........((((..(((((((...(((((...)))))...........)))))))..)))).(((((((....((.(((...(((.((((......(((((........)).))).....))))))))))))..)))))))...................}}} \\
 & & & C & {\tiny\texttt{\textls{..........................(((((....)))))..(.................................................................................................)...................}}} \\ \hline
18619 & 18769 & RNAz\_188 & R & {\tiny\texttt{\textls{(((((.(((......((((((((....))))))))..((((((..(((........))).))))))........)))...)))))................(((((((.....(((...((((((.....))))))..))).))))))).....}}} \\
 & & & L & {\tiny\texttt{\textls{...................((.((((((.((((.(((.(((((((.(((((.....)))))..))).........)))).)))...))))..))))))))..(((((((((...))).))))))..(((.((((........)))).))).}}} \\
 & & & C & {\tiny\texttt{\textls{...............((((((.((.........................................)).)))))).....................(((((((.......)))))))...............(((((.......)))))...}}} \\ \hline
19296 & 19448 & RNAz\_195 & R & {\tiny\texttt{\textls{......................................(((...((.(((((.((((.(((...(((.....)))...))))))).))))).)).)))..........((((......((((.....))))......))))..........}}} \\
 & & & L & {\tiny\texttt{\textls{(((((((....)))))))............(((((((.....)))))))(((((....)))))........(((...(((((...(((((((.((((((.......)))))).............))))))).)))))..))).............}}} \\
 & & & C & {\tiny\texttt{\textls{(((((((....)))))))........................................................(((((((((((.(((((((((((((.......))))))...))))))).)))))))))))........................}}} \\ \hline
20986 & 21142 & RNAz\_211 & R & {\tiny\texttt{\textls{((((((.(((((((.....))))))).)))))).(((.............((((..(((((((.(((((......)))))........)))))))..))))((((((............................))))))..)))............}}} \\
 & & & L & {\tiny\texttt{\textls{((((((((((((((..(((......)))..)))..(((((((......)))))))(((((((((((((.........))).....))))))))))....((((((.(((((((.....))))))).))))))...........)))))))))))...}}} \\
 & & & C & {\tiny\texttt{\textls{........................................(((((((((....................)))))))))......(((...........((((((((((((((.......))))))))))))))...................)))..}}} \\ \hline
21892 & 22051 & RNAz\_220 & R & {\tiny\texttt{\textls{..(((((...............................(((.((((..(((((...((((((......))))))...)))))...)))).))).((((((.............))))))...))))).........(((((((.(.....).))))))).}}} \\
 & & & L & {\tiny\texttt{\textls{.........(((...)))...((((.....((((((((.......))))))))...))))((.(((((((..(((((.((....((((((((((((((.....)))).))))))..........)))))).)))))))))))).))..............}}} \\
 & & & C & {\tiny\texttt{\textls{((((((((((((((((..............(((((((.........))))))).......))))))))))))))))............(((((((((........)))))))))((((....))))..................................}}} \\ \hline
21992 & 22149 & RNAz\_221 & R &{\tiny\texttt{\textls{.....((((((........))))))................(((.....(((((((.(((((((((........)))....)))))))))))))(((((((......))).)))).......)))..((((((........)))))).............}}} \\
 & & & L & {\tiny\texttt{\textls{.((((((.......((((....))))........(((((..((..(((((....(((((((....)))))))..))))).))...))).)).(((((((...........)))))))...))))))........(((((((.(.....).))))))).}}} \\
 & & & C & {\tiny\texttt{\textls{..(((((...............(((((((((((((...(((((((((((((((((.(((((((....))))))).))))))))).)))))))).)))))))))))))...............)))))((((((((((............)))))))))).}}} \\ \hline
25394 & 2540 & RNAz\_250 & R & {\tiny\texttt{\textls{(((((...((((((...((((((.(((((....(((.....))).)))))..))))))))))))........(((.....)))))))).............(((((.....((((...((.....)).))))...)))))..................}}} \\
 & & & L & {\tiny\texttt{\textls{......(((((((..(((((((((((.........)))))..))).)))..)))))))...............(((((......)))))..........((((((....))).)))..((((((.(((((((.(........))).)))))..))))))..}}} \\
 & & & C & {\tiny\texttt{\textls{.........((((((((((((((((((.......))))))).)))))))))))......((((((.(((((.......))))).))))))..................((((((....))))))......................(((.......))).}}} \\ \hline
25579 & 25737 & RNAz\_252 & R & {\tiny\texttt{\textls{(((((((.........(((((((...................))))))).....(((((((((((......)))))))))))...)))))))...(((((.....(((((......)))))......(((......)))..)))))............}}} \\
 & & & L & {\tiny\texttt{\textls{...(((((.....(((((.(((.....)).)))))).))))).............(((((..((....(.(((..(((......)))..))).)....))..)))))....(((.(((((((...................)))))))...))).....}}} \\
 & & & C & {\tiny\texttt{\textls{................(((((((((..((((.......)))).......................))))))))).(((((......................)))))....((((((((((.((.......)).))))))))))...............}}} \\ \hline
25678 & 25835 & RNAz\_253 & R & {\tiny\texttt{\textls{......(((((......)))))..................((((((.(..........).)))))).......(((((.(((((((((.....)))))))))))))).........(((((((((.....)))))))))....................}}} \\
 & & & L & {\tiny\texttt{\textls{...((((..((.....(((((((...................)))))))......((((((((((((....)))))))))))).......(((....(((.(((..(((((......))))).))).)))...)))......))))))...........}}} \\
 & & & C & {\tiny\texttt{\textls{............((((((((((.((.......)).)))))))))).........((((((((((((....))))))))))))...(((((.((((((((.(((((.......))))).)).)))))))))))..........................}}} \\ \hline
25777 & 25935 & RNAz\_254 & R & {\tiny\texttt{\textls{.(((..(((((......(((((((((.....))))))))).......((((((((.(.(..(((((((((.....)))))))))..).).))))))))....)))))....((((((((......))))))))....)))....}}} \\
 & & & L & {\tiny\texttt{\textls{.((((.(((((......)))))......(((......)))((((((.(..........).)))))).......(((((.(((((((((.....)))))))))))))).........((((((((((...))))))))))...)))).............}}} \\
 & & & C & {\tiny\texttt{\textls{.....((((((......)))))).................(((((................))))).......((((((.(((((((.......))))))))))))).........(((((((((.....)))))))))....................}}} \\ \hline
25876 & 26019 & RNAz\_255 & R & {\tiny\texttt{\textls{..................(((((....((((((((......))))))))))))).((((((.....((((((((((((((((.....))))))))))...))))))..................(((((.((((.....)))).)))))..))))))..}}} \\
 & & & L & {\tiny\texttt{\textls{.................((((((((((...)))))))))).......((((((((......((((((((((...))))))))))......))))))))...(((((((....(((((((......)))))))))))))).....}}} \\
 & & & C & {\tiny\texttt{\textls{.................(((((((((.....)))))))))........(((((((((......(((((((.....))))))).....)))))))))......((((.....((((((((......))))))))....))))...}}} \\ \hline
25960 & 26118 & RNAz\_256 & R & {\tiny\texttt{\textls{..((((((((......................(((((....)))))............................................(((((((((..((((((....((((........))))..))))))..))))))))).))))).)))....}}} \\
 & & & L & {\tiny\texttt{\textls{.................(((((((....(((((((......))))))))))))))((((((.....((((((((((((((((.....))))))))))...))))))..(((.........)))((((((.(((((...))))).)))))).))))))..}}} \\
 & & & C & {\tiny\texttt{\textls{..(((((((((..((((((((((.(((((((((((......)))))))).))).))))))))))..(((((((((((((((.......)))))))))...))))))............)))))))))(((((((((....)))))))))..........}}} \\ \hline

26059 & 26207 & RNAz\_257 & R & {\tiny\texttt{\textls{..................................(((.(((((((((..((((((....((((....))))..))))))..))))))))).)))...........((((........))))........(((((((......)))))))}}} \\
 & & & L & {\tiny\texttt{\textls{...(((((((((.(((((.((......((((((.(((((....))))).)))))).......))))))).)))..........(((.((((((((((.((((((....((((....))))..)))))).)))))))))).)))....))))))}}} \\
 & & & C & {\tiny\texttt{\textls{.(((((((((((((((((..((((...(((..(((((....)))))..)))...))))..)))))))))))))))))..........(((((((((...............(((((......))))).............)))))))))...........}}} \\ \hline
26397 & 26546 & RNAz\_261 & R & {\tiny\texttt{\textls{....((((.(((((.....(((...((((((((........................))))))))..............................(((((((....)))))))((((((((.....)))))))))))....))))))))).}}} \\
 & & & L & {\tiny\texttt{\textls{............................((((......(((.(((((((......)))))))..))).........((((((((((((.(((.((........)).)))))).)))))).)))..............)))).........((((....))))}}} \\
 & & & C & {\tiny\texttt{\textls{.(((((((((((((((((((((.............................(((((...(((((............)))))...)))))...((((((((((.....................))))))))))..))))))))))))))))))))).}}} \\ \hline
26443 & 26590 & RNAz\_262 & R & {\tiny\texttt{\textls{.............................................................................((((((((.(((((......))))).)))))))).............................((((((.....))))))...}}} \\
 & & & L & {\tiny\texttt{\textls{....((((.(((((.........((((((((((((((((........))))))....))))))).))).......................((((((((....))))))))(((((((.....)))))))........))))))))).}}} \\
 & & & C & {\tiny\texttt{\textls{............((((((((((...(((((((..........................))))))).................................((((....))))))))))))))...............................}}} \\ \hline
27276 & 27428 & RNAz\_270 & R & {\tiny\texttt{\textls{..........................((((.....((((((((((((...((((((..(((((.....)))))..))))))...)))))))....((((((((((....)))))))))))))))..((((((.((..........))))))))))))...}}} \\
 & & & L & {\tiny\texttt{\textls{....((..((((((((((..............))))))).............(((((((.(((((((....))))))).)))).))).......((((.(((((.(((((....................))))).)))))..))))....)))..))..}}} \\
 & & & C & {\tiny\texttt{\textls{.....................((((((((((.......)))))))))).......((((((((((((....))))))))))))..((((((......(((((.........))))).....................)))))).................}}} \\ \hline
27766 & 27922 & RNAz\_275 & R & {\tiny\texttt{\textls{..............(.(((((((((..(((((.((....)).)))))..)))))......(((((((((((((((((((......)))))))).)))))))..)))).....(((((((........)))))))...)))).)....}}} \\
 & & & L & {\tiny\texttt{\textls{............((........))......((((......))))...(..((((((.(((((........(((((.((((((......)))))).))))))))))))))))..).......((((.(..(((((.((....)).)))))..)))))......}}} \\
 & & & C & {\tiny\texttt{\textls{...................((((((...(((((.((((................................(((((((.((((....)))).)))))))((((......))))....)))).)))))....)))))).(((((((......)))))))...}}} \\ \hline

\label{table:structures}
\end{longtable}
\end{landscape}

\captionsetup{width=25cm}
\begin{landscape}
\begin{longtable}{c|ccc|ccc|ccc}
\caption{Base pair, Hamming, and Levenshtein distances between predicted structures.}
\hline
 &  & \textbf{Base pair} & & & \textbf{Hamming} & & & \textbf{Levenshtein} &  \\
\textbf{Blockset} & DistR-L & DistR-C & DistL-C & DistR-L & DistR-C & DistL-C & DistR-L & DistR-C & DistL-C \\ \hline
\endfirsthead
\hline
 &  & \textbf{Base pair} & & & \textbf{Hamming} & & & \textbf{Levenshtein} &  \\
\textbf{Blockset} & DistR-L & DistR-C & DistL-C & DistR-L & DistR-C & DistL-C & DistR-L & DistR-C & DistL-C \\ \hline
\endhead

RNAz\_0 & 58 & 67 & 67 & 70 & 81 & 79 & 10 & 30 & 27 \\
RNAz\_1 & 2 & 62 & 64 & 4 & 66 & 66 & 4 & 60 & 64 \\
RNAz\_2 & 33 & 32 & 33 & 32 & 40 & 36 & 29 & 81 & 77 \\
RNAz\_9 & 15 & 24 & 25 & 14 & 26 & 34 & 15 & 33 & 33 \\
RNAz\_15 & 43 & 17 & 30 & 35 & 32 &37 & 33 & 32 & 33 \\
RNAz\_16 & 93 & 47 & 80 & 45 & 30 & 51 & 28 & 41 & 47 \\
RNAz\_17 & 59 & 72 & 23 & 50 & 58 & 26 & 65 & 74 & 26 \\
RNAz\_23 & 88 & 77 & 85 & 57 & 68 & 77 & 34 & 67 & 85 \\
RNAz\_28 & 43 & 50 & 25 & 42 & 54 & 28 & 37 & 46 & 27 \\
RNAz\_30 & 27 & 65 & 72 & 34 & 52 & 58 & 34 & 55 & 62 \\
RNAz\_32 & 23 & 58 & 61 & 18 & 48 & 50 & 20 & 49 & 50 \\
RNAz\_33 & 38 & 46 & 46 & 22 & 56 & 50 & 28 & 57 & 42 \\
RNAz\_44 & 93 & 83 & 40 & 82 & 100 & 46 & 85 & 86 & 50 \\
RNAz\_49 & 88 & 76 & 62 & 74 & 96 & 70 & 65 & 81 & 74 \\
RNAz\_50 & 95 & 93 & 72 & 82 & 70 & 72 & 81 & 85 & 51 \\
RNAz\_51 & 89 & 88 & 27 & 82 & 74 & 28 & 72 & 72 & 23 \\
RNAz\_53 & 92 & 75 & 63 & 76 & 94 & 78 & 75 & 85 & 75 \\
RNAz\_54 & 81 & 89 & 46 & 64 & 80 & 40 & 68 & 86 & 40 \\
RNAz\_56 & 103 & 84 & 85 & 67 & 70 & 57 & 73 & 72 & 51 \\
RNAz\_57 & 92 & 80 & 48 & 94 & 94 & 62 & 84 & 81 & 63 \\
RNAz\_58 & 88 & 85 & 29 & 82 & 64 & 44 & 89 & 87 & 48 \\
RNAz\_63 & 90 & 80 & 18 & 76 & 84 & 36 & 73 & 70 & 34 \\
RNAz\_67 & 89 & 77 & 58 & 60 & 86 & 64 & 77 & 85 & 76 \\
RNAz\_134 & 65 & 31 & 46 & 72 & 54 & 74 & 68 & 52 & 71 \\
RNAz\_188 & 84 & 61 & 63 & 69 & 81 & 84 & 74 & 71 & 68 \\
RNAz\_195 & 68 & 59 & 45 & 69 & 65 & 54& 83 & 76 & 52 \\
RNAz\_211 & 88 & 64 & 52 & 67 & 105 & 88 & 64 & 81 & 73 \\
RNAz\_220 & 82 & 73 & 55 & 82 & 78 & 62 & 88 & 73 & 75 \\
RNAz\_221 & 74 & 90 & 96 & 88 & 82 & 73 & 65 & 77 & 67 \\
RNAz\_250 & 82 & 77 & 71 & 74 & 73 & 65 & 65 & 58 & 63 \\
RNAz\_252 & 75 & 68 & 67 & 71 & 81 & 62 & 61 & 71 & 65 \\
RNAz\_253 & 74 & 77 & 81 & 56 & 59 & 69 & 55 & 69 & 43 \\
RNAz\_254 & 87 & 77 & 14 & 83 & 85 & 26 & 65 & 76 & 26 \\
RNAz\_255 & 86 & 81 & 33 & 76 & 66 & 26 & 50 & 42 & 22 \\
RNAz\_256 & 82 & 86 & 60 & 79 & 81 & 42 & 89 & 93 & 49 \\
RNAz\_257 & 83 & 76 & 93 & 84 & 93 & 77 & 85 & 89 & 55 \\
RNAz\_261 & 67 & 76 & 76 & 98 & 69 & 107 & 82 & 68 & 84 \\
RNAz\_262 & 59 & 40 & 49 & 92 & 65 & 69 & 84 & 54 & 60 \\
RNAz\_270 & 85 & 78 & 51 & 88 & 70 & 80 & 84 & 72 & 66 \\
RNAz\_275 & 78 & 80 & 78 & 88 & 78 & 66 & 57 & 64 & 71 
%\hline
\label{table:3dist}
\end{longtable}
\end{landscape}

\begin{landscape}

\begin{table*}[]
\caption{Dunn's post hoc test p-values for all comparisons between pairs of distances. Each row and column reflects the distance between the distances of each different dataset. Z - Ziesel (this work), A - Andrews, H - Huston, L - Li and M - Manfredonia datasets. }
%\centering
\begin{tabular}{|c| c c c c c c c c c c}%{@{\extracolsep{\fill}}c c c c c c c c c c c}
\hline
& \textbf{Z-A} & \textbf{Z-H} & \textbf{Z-L} & \textbf{Z-M} & \textbf{A-H} & \textbf{A-L} & \textbf{A-M} & \textbf{H-L} & \textbf{H-M} & \textbf{L-M}                                                                                      \\ \hline
\textbf{Z-A} & \small1 & \small1 & \small0.17 & \small1 & \small1 & \small$1.2*10^{-3}$ & \small1 & \small1 & \small$2.2*10^{-2}$ & \small1 \\
\textbf{Z-H} &  & \small1 & \small$2.3 * 10^{-3}$ & \small1 & \small1 & \small$3.8 * 10^{-6}$ & \small1 & \small$3.5 * 10^{-2}$ & \small$0.89$	& \small$3.4 * 10^{-2}$ \\
\textbf{Z-L} & & & \small1 &	\small$2.5 * 10^{-4}$ &	\small$7.8 * 10^{-2}$ &	\small1 &	\small$2.8 * 10^{-2}$ &	\small1 &	\small$8.1 * 10^{-9}$ &	\small1 \\
\textbf{Z-M} & & & & \small1 & \small1 & \small$2.3 * 10^{-7}$	& \small1 & \small$5.4 * 10^{-3}$ & \small1 & \small$5.2 * 10^{-3}$ \\
\textbf{A-H} & & & & & \small1 & \small$4.1 * 10^{-4}$ &	\small1 &	\small0.66 &	\small$5.3 * 10^{-2}$ &	\small0.65 \\
\textbf{A-L} & & & & & & \small1 & \small$4.8 * 10^{-6}$ & \small1 & \small$7.0 * 10^{-13}$ & \small1 \\
\textbf{A-M} & & & & & & & \small1 & \small$4.1 * 10^{-2}$ & \small0.80 & \small$4.0 * 10^{-2}$ \\
\textbf{H-L} & & & & & & & & \small1 & \small$5.8 * 10^{-7}$ & \small1 \\
\textbf{H-M} & & & & & & & & & \small1 & \small$5.6 * 10^{-7}$ \\
\textbf{L-M} & & & & & & & & & & \small1 \\

\end{tabular}
%\centering

\label{fig:Dunn}
\end{table*}

\end{landscape}


\end{document}
